# Supplementary material for: Does Vitamin D-Binding Protein Predict Response to Vitamin D Supplementation in Term and Preterm Newborns? A Prospective Cohort Study
Source: J Clin Med. 2026 Jun 23;15(13):4856. doi: 10.3390/jcm15134856 (PMC13360735; doi:10.3390/jcm15134856)
Supplement: Supplementary file 1 [file jcm-15-04856-s001.zip]

Archive with 1 entries (1 files):
- jcm-4325791-supplementary.pdf
